# Supplementary material for: An Integrated Analysis of microRNAs and the Transcriptome Reveals the Molecular Mechanisms Underlying the Regulation of Leaf Development in Xinyang Maojian Green Tea (Camellia sinensis)
Source: Plants (Basel). 2023 Oct 24;12(21):3665. doi: 10.3390/plants12213665 (PMC10649745; doi:10.3390/plants12213665)
Supplement: Supplementary file 1 [file plants-12-03665-s001.zip]

Archive with 6 entries (6 files):
- Figure S1.jpg
- Figure S2.JPEG
- Figure S3.JPEG
- Figure S4.JPEG
- Figure S5.JPEG
- Figure S6.JPEG
